# Supplementary material for: Association between Food Preferences and Food Habits in a Polish Adolescents’ COVID-19 Experience (PLACE-19) Study
Source: Nutrients. 2021 Aug 28;13(9):3003. doi: 10.3390/nu13093003 (PMC8471474; doi:10.3390/nu13093003)
Supplement: Supplementary file 1 [file nutrients-13-03003-s001.zip]

Archive with 1 entries (1 files):
- nutrients-1351037-supplementary.pdf
